# Supplementary material for: Integrated Laboratory Evaluation of Rift Valley Fever Virus Antibodies Using the Competitive ELISA and Virus Neutralization Test
Source: Pathogens. 2026 Mar 2;15(3):264. doi: 10.3390/pathogens15030264 (PMC13029198; doi:10.3390/pathogens15030264)
Supplement: Supplementary file 1 [file pathogens-15-00264-s001.zip]

Archive with 1 entries (1 files):
- pathogens-4127991-supplementary.pdf
